# Supplementary material for: Evaluation of the MeroRisk Calculator, A User-Friendly Tool to Predict the Risk of Meropenem Target Non-Attainment in Critically Ill Patients
Source: Antibiotics (Basel). 2021 Apr 20;10(4):468. doi: 10.3390/antibiotics10040468 (PMC8074046; doi:10.3390/antibiotics10040468)
Supplement: Supplementary file 1 [file antibiotics-10-00468-s001.zip]

Archive with 3 entries (3 files):
- Appendix_A.pdf
- Appendix_B.xlsm
- Appendix_C.pdf
